# Supplementary material for: Incorporation of Sulfonamide Moiety into Biguanide Scaffold Results in Apoptosis Induction and Cell Cycle Arrest in MCF-7 Breast Cancer Cells
Source: Int J Mol Sci. 2021 May 26;22(11):5642. doi: 10.3390/ijms22115642 (PMC8198066; doi:10.3390/ijms22115642)
Supplement: Supplementary file 1 [file ijms-22-05642-s001.zip]

Archive with 1 entries (1 files):
- ijms-1222880-supplementary.pdf
